# Supplementary material for: Psychobiological Factors Affecting Cortisol Variability in Human-Dog Dyads
Source: PLoS One. 2017 Feb 8;12(2):e0170707. doi: 10.1371/journal.pone.0170707 (PMC5298213; doi:10.1371/journal.pone.0170707)
Supplement: S1 Table — Data used for statistical analysis. (XLSX) [file pone.0170707.s001.xlsx]

## Sheet: Tabelle1
f01	f02	f03	f04	f05	f06	f07	f08	f09	f10	NEO1	NEO2	NEO3	NEO4	NEO5	INT1_1	INT1_2	MC3_1	MC3_2	MC3_3	MC3_4	MC3_5	FA5_1	FA5_2	FB5_1	FB5_3	RSQ6_1	RSQ6_2	RSQ6_3	RSQ6_4	H_CORT0_1	H_CORT0_2	H_CORT0_3	H_CORT1_1	H_CORT1_2	H_CORT1_3	H_CORT2_1	H_CORT2_2	H_CORT2_3	H_CORT2_4	D_CORT0_1	D_CORT0_2	D_CORT0_3	D_CORT1_1	D_CORT1_2	D_CORT1_3	D_CORT2_1	D_CORT2_2	D_CORT2_3	D_CORT2_4
1	2	3	1	51	2	1	2	1	4	17	28	34	38	40	0.232	0.055	-0.182	-0.036	0.467	0.042	0.621	1.072	-1.195	-2.279	-0.706	3	2.143	2.714	4.8	9.34642	3.63329	0.556235	11.3965	10.0103	9.15556	8.78458	7.0737	5.33018	4.30259	0.0514993	5.91264	0.557019	3.52779	2.75729	1.1712	4.8477	4.02182	1.84647
2	2	3	2	57	2	2	2	1	7	9	33	37	43	48	-0.914	0.783	-0.865	0.937	0.489	-1.004	-0.273	0.55	0.877	0.115	-0.337	2.5	1.286	1	5	10.7182	4.75923	1.06649	7.27654	11.3191	6.30919	6.54016	5.21198	4.3706	3.22973	0.795255	1.63414	1.74473	1.83162	2.18263	1.49134	1.30127	1.40575	2.27006	5.81818
3	2	3	1	57	2	1	1	1	5	13	39	34	36	31	1.036	-0.016	0.297	-0.089	0.295	-0.585	0.17	0.758	1.349	0.324	-0.431	2.2	1.714	1.714	3.4	29.0116	8.84297	4.12274	3.42749	5.21198	5.37845	1.86633	2.96804	1.49446	2.08687	6.94495	0.529626	2.51713	1.42983	4.18042	2.59175	1.89162	2.61194	0.675961	0.596659
4	2	3	2	46	2	1	2	1	3.6	9	30	37	35	44	-0.051	-0.649	0.442	0.497	1.201	-0.089	0.011	1.468	1.048	0.275	-0.402	1.9	1.286	1.286	4	33.8908	12.6109	3.38638	6.00587	4.77979	5.12336	11.8448	8.78235	5.87295	5.29166	2.72477	1.04572	3.48076	0.534208	1.88437	0.63795	0.398575	3.50597
5	2	3	1	35	2	1	2	1	2	12	31	32	35	36	0.898	-0.311	-0.848	0.091	-0.996	-0.411	1.025	0.024	-1.962	0.21	-0.686	2.3	1.429	1.429	4.8	5.9058	5.6498	2.30094	2.63091	5.09591	5.3204	9.09271	10.305	9.49079	6.10824	3.87918	1.66418	4.51842	0.572007	0.881279	0.413418	0.776047	1.06191	1.77761	0.49412
6	2	3	2	28	1	2	2	1	3	21	39	41	39	35	0.237	-0.613	0.36	0.662	-0.314	-0.67	0.517	0.837	-1.13	0.657	-0.18	2.7	3	1.857	3.2	9.04258	14.5579	6.58071	5.58802	5.6498	4.36668	4.07999	5.73564	2.75353	3.18024	1.87069	4.17098	1.9721	0.567169	0.65945	0.562363	0.783243	1.39977	1.2746	2.32422
7	2	3	1	28	2	1	2	1	5	9	32	40	21	34	0.063	0.448	0.046	0.599	0.575	-1.132	-0.111	1.317	0.101	0.194	-0.339	2.4	1.429	2	4	21.0489	3.37849	1.2008	4.85419	4.11081	3.01606	5.1573	4.81743	2.77463	2.86011	5.84425	9.07175	8.70796	1.61178	2.19255	2.65488	1.61178	2.39985	3.37264	4.28966
8	2	3	2	53	2	2	2	1	1.5	20	23	36	35	27	-0.633	-0.703	0.391	0.878	-1.452	0.009	-0.594	-0.81	0.278	0.687	-0.091	2.1	1.857	1.857	4.8	17.3812	6.04995	3.78342	7.27248	7.21634	5.1573	5.47999	4.30143	4.81743	4.67405	3.23253	8.41875	1.91954	3.58241	1.93261	1.8807	2.29444	1.70653	2.54076	3.15477
9	2	3	2	60	2	1	2	1	3	23	35	25	28	37	-0.375	0.171	1.71	-0.129	1.726	-0.36	0.496	-0.416	1.211	0.115	-0.337	2.8	2	2.571	3.6	13.775	5.50109	3.695	10.6796	9.78238	11.8325	9.44211	7.90643	7.23259	7.19265	4.85703	5.57358	2.93119	3.94396	5.99047	4.16288	5.88047	8.76697	2.75346	6.25443
10	2	1	2	31	2	2	2	2	5	20	32	24	35	39	0.449	-0.099	-0.353	-0.14	-0.179	-0.366	0.945	1.155	-1.35	0.324	-0.431	2.6	1.857	2.286	4.4	4.58763	11.6093	1.83773	0.422856	2.1188	3.38017	1.36966	2.29804	1.54098	0.303913	0.903627	0.911764	1.12441	1.04047	0.810513	1.31981	3.19438	2.62718	3.24491	2.09188
11	1	2	1	51	2	2	2	1	4	17	21	25	16	31	-0.461	-0.27	-0.109	-0.13	-0.116	0.381	0.491	-0.301	0.134	-1.424	-0.511	2.6	2.857	3.143	3.8		8.90893		4.02977	4.71666	4.5367	2.64035	7.31323	9.4978	9.06469	2.58641	2.17607		0.329864	1.53054	0.978757	0.490936	2.04282	3.67882	0.752579
12	1	2	1	30	2	2	2	1	3	3	33	34	40	39	-1.501	-1.026	0.644	1.339	0.751	-1.544	-0.725	0.73	-0.322	0.611	-0.464	2.2	1	1	2.6	19.9628	2.87387	13.1635	11.7578	7.03564	6.73295	12.9623	12.1566	7.61232	11.1503	1.31533	7.11009			1.13402	2.35414	1.33079	4.20707	1.54309	4.14097
13	2	3	1	45	2	2	2	1	2	22	16	25	34	35	0.484	0.63	0.053	-0.361	-0.327	-1.081	0.094	-0.531	-0.177	0.323	-0.292	2.5	4.143	3.429	4.6	20.1165	24.2941	3.22523	12.513	10.9126	6.01421	9.11879	8.67069	9.72808	6.01421	4.02604	8.58408	7.11009	0.765254	0.912757	1.86024	0.759039	2.79174	1.97422	3.32838
14	2	3	2		2	2	2	1	4.5	24	21	28	25	40			0.889	0.119	0.123	1.258	-1.172	-0.662	-1.468	0.397	-0.431	1.9	2.857	2.857	4.8	43.764	18.496	11.4759	6.0592	8.86042	6.57508	9.38495	9.25094	4.67229	3.57413	10.0777	3.76925	8.51884	0.912757	0.957109	1.8191	2.48222	1.0933	4.9081	2.3403
15	2	3	2	52	2	1	2	1	3.3	11	32	28	25	31	1.117	0.909	0.221	0.776	1.334	-0.899	-0.166	-0.993	1.744	0.115	-0.337	1.8	3	3.143	4.2	19.0378	3.76053	3.19694	4.42086	2.79659	4.11275	2.47502	2.79189	2.67072	1.36405	3.23221	8.2026	7.43729	1.61374	1.63811	1.01124	1.50793	7.60688	5.4816	1.3768
16	2	3	2		2	1	2	1	3	12	26	31	38	35	0.151	0.103	0.318	-1.039	0.582	0.436	0.209	0.121	-0.607	-1.853	1.056	2.1	1.714	1.857	3.6	8.79345	12.2411	1.68021				5.11228	3.58948	2.53285	3.0439	2.7099	2.81133	6.26645	10.474		2.17084	1.17593	1.49474	1.74444	2.57393
17	2	1	2	18	1	1	2	2	4	10	17	26	25	24	1.081	-0.512	0.756	-0.395	0.112	0.162	0.802	0.125	-1.123	-0.48	-0.565	2	2.571	1.857	4	10.0486	12.7021	5.37422	5.24172	5.79126	5.11228	8.18726	5.97436	6.08691	5.04855	1.69183	4.46544	0.742884	1.51828	3.45159	1.45997	1.30651	1.53012	1.57843	2.28681
18	2	3		38				1	6.25	31	15	31	28	32																			9.39411	7.43911	4.83156
19	1	2	1	57	2	2	2	1	5	15	36	36	34	31	-2.587	0.784						-1.897	0.375	-0.884	-0.573	1.8	1.286	1.429	4.2	1.13811	7.29698	3.88809	20.7498	16.0962	12.0714	26.2267	19.3139	20.2329	12.7203	4.63408	4.88214	9.02414	3.55427	1.74444	1.83997	1.7049	5.22233	1.03811	1.89656
20	2	3	1	48	1	1	2	1	1.58	24	26	22	29	30	-0.02	2.119	0.778	-0.907	0.496	1.685	0.405	-2.337	0.956	0.482	-0.278	2.5	2.286	1.714	2.8	26.6495	15.3549	8.77434	2.08942	2.64007	1.60346	1.55192	1.42913	1.10904	0.956076	3.49674	1.14274	0.967888	0.577603	0.555954	1.0273	15.3012	7.18203	8.53238	4.84252
21	1	4	1	61	2	2	2	2	7	15	28	29	35	39	0.233	0.11	1.253	0.571	0.818	0.019	1.146	0.99	0.19	0.316	-0.434	1.7	1.571	2	4.2	4.06657	6.29732	3.80166	26.2267		24.4173	8.0307		20.2329	18.0214	3.61988	5.13605	7.72923	2.68494	2.1848	2.31352	2.11102	1.52967	1.30009	2.97665
22	1	2	1	45	2	2	2	1	4	7	27	25	36	43	0.933	-1.129	0.253	0.822	0.156	-0.769	0.458	1.105	-0.067	0.602	-0.405	1.3	1.571	2.571	5	26.6805	7.59142	3.06991	9.03715	5.55474	3.77333	11.2568	8.97458	5.75153	3.45385	5.99319	0.411521	0.339971	2.44981	0.741494	0.837749	0.230197	0.31259	0.326049	1.42696
23	1	2	1	34				1	2	10	31	31	35	44			0.477	0.314	0.196	0.692	-1.131	0.832	1.213	0.235	-0.371	2.2	1.571	2	5	15.4975	8.22715	3.15197	14.9884	8.07551	2.08821	23.2902	18.5117	11.0443	17.6354	2.73715		2.0869	0.56308	1.86073	15.2267	1.28181		2.33874	1.21911
24	2	3	2	59	2	2	2	1	5	22	28	31	31	34	0.943	-0.657	0.093	0.738	0.932	-0.892	1.257	0.738	-0.351	0.306	0.3	2.7	1.429	2.286	4.2	14.9884	9.37545	5.04985	7.97618	4.21097	5.54214	3.45385	2.17989	2.57747	2.08821	1.26903	0.244093	1.3479	1.25632	1.26903	0.400146	0.472392	0.876013	0.573761	0.850104
25	2	1	2	52	2	1	2	2	2	17	35	39	34	34	0.903	1.326	-1.03	0.442	0.748	-1.07	-0.786	0.522	-0.497	0.194	-0.339	2.2	1	1.857	3.4	25.8375	9.82086	1.60582	10.2363	7.63825	3.91586	3.31178	5.55839	3.60226	2.02256	1.84506	0.746135	0.716719	0.502439	0.609786	0.716719	0.371809	0.317055	0.523445	0.562206
26	1	2	2	50		2	2	1	4	8	36	29	29	42	0.817	2.849	0.731	0.363	1.747	2.783	1.471	-1.209	-0.996	0.625	0.333	2.4	2.286	2	4.6	38.764	17.2908	1.56827	4.40367	3.80857	4.6525	2.11564	2.02256	1.00031	1.06342	0.516097	2.719	0.752165	1.33445	1.53671	0.628609	1.12518	0.545268	1.28949	0.955592
27	1	2	2	59	2	1	1	1	2.5	10	38	38	30	33	0.968	0.474	-0.638	-0.178	1.026	0.318	-0.083	-2.158	1.998			2.2	2.571	2.143	4											0.560864	8.13154	0.417238	0.867792	0.647109	0.588781	0.14983	0.904684	0.763266	1.47763
28	2	1	1	25	1	2	2	2	4	18	17	34	36	24	-0.391	1.835	-1.342	-1.164	1.02	-0.284	-1.883	0.561	0.463	-0.763	-0.333	2.5	1.286	1.143	4.2	28.6003	8.92843	2.54799	14.289	7.6491	7.58494	4.99264	4.60293	2.8177	3.6845	9.28961	10.0874	3.37911	5.51865	2.50934	4.95673	2.31514	1.8556	2.62706	2.56762
29	2	3	2	31	1	2	2	1	2	12	28	32	29	43	-0.788	-0.818	-0.315	1.301	-0.195	-0.575	-0.923	-0.852	-1.339	0.029	-0.352	2.1	1.571	1.857	4.8	11.6446	5.24158	0.738146	2.33986	3.71546	2.036	1.69632	1.9739	2.31728	2.12048	5.0003	0.671924	3.69965	1.57018	1.21044	0.234709	1.13514	2.81394		3.3839
30	1	2	2	46	2	2	2	1	5	6	39	34	46	34	-0.828	-1.253	-0.548	0.813	0.346	-0.045	0.118	-0.108	0.828	-0.039	-0.799	1.9	2.429	1.857	3.4	6.21742	2.8177	2.27272	3.02531	3.74664	0.738146	1.93304	2.71755	3.74664	1.62052	0.968015	5.56614	0.467246	0.982652	0.498285	0.498285	0.77154	1.26517	2.44722	3.14252
31	1	4	1	40	2	2	2	2	2.83	24	26	29	26	37	-1.316	2.569	-0.221	0.647	-0.105	1.159	0.662	-2.661	0.449	-0.448	-0.262	2.6	3.143	2	2.6	4.65282	6.95945	0.750328	1.82238	2.93343	6.66578	1.82238	1.49507	2.04616	2.23642	5.92106	1.36196	3.43456	2.91907	2.7119	0.490379	1.50952	0.953642	0.651388	0.292482
32	1	4	1	54	2	1	2	2	5	11	34	34	31	43	-0.734	2.611	-0.161	1.666	-0.17	0.379	-0.328	-0.36	-0.195	0.172	-0.376	2.6	1.714	2	4.4											0.873864	0.414483	0.366467	0.200403	0.0751956	0.084475	0.182365	0.107837	0.495451	0.897297
33	2	3	1	29	2	2	2	1	6	29	33	27	31	28	1.043	0.602	-0.723	0.495	-0.321	0.43	0.218	0.588	-1.183	-1.902	-0.765	2.9	1.857	1.571	3				11.6916	10.711	6.60876	12.0056	6.22026	3.20555	5.95626				1.99607	1.61547	1.78493	1.69822	1.40725	0.433671	1.71951
34	2	1	1	48	2	2	2	2	2.5	26	34	39	27	39	-0.156	0.709						0.681	1.106	0.278	-0.369	2.9	1.714	2.571	2.8	10.866	2.53873	7.52314	1.41876	1.20229	0.722665	3.91293	3.46255	1.27857	0.868016	0.4272	1.65631	1.1934	0.525061	0.481166	1.27181	1.59541	0.983486
35	2	1	2	59	2	1	1	2	7	6	35	31	25	40	0.417	0.032	-0.075	0.47	0.178	-0.154	-1.658	0.521	-0.617	0.256	-0.488	2.3	1.714	2.143	4.2	8.09693	4.86482	2.41956	4.14098	7.70866	5.09493	3.44434	6.3608	5.99695	9.17697	0.564004	1.1338	1.47991	1.09091	0.605284	1.00946	0.389923	1.4986	1.16328	0.564004
36	1	2	2	49	2	2	2	1	3.67	15	30	29	25	46	0.185	-0.078	-0.002	0.344	0.15	0.005	0.306	0.771	0.679	0.176	-0.382	2.2	2.571	2	4.4	14.5709	12.4496	0.60087	5.78981	2.33327	1.88928	3.73386	2.82498	2.16815	2.01237	1.20321	2.16496	4.15667	0.954504	0.966432	1.42094	2.77317	1.09251	1.38775	1.20321
37	1	2	2	38	2	2	2	1	2	12	43	34	25	36	-0.108	3.047	0.842	-0.909	0.566	1.47	0.79	-0.995	-1.149	0.453	-0.564	2.8	2	3	3.8	16.6555	8.87623	1.91688	9.4138	5.59056	4.33584	13.1693	7.10424	4.7752	6.82874	0.386295	4.60746	3.85357	0.604321	0.720473	0.799712	0.730049	2.06605	0.445164	0.431618
38	2	3	1	49	2	2	2	1	4	7	44	27	43	45	0.98	-1.657	-0.189	0.71	1.749	0.336	1.149	1.244	-0.978	-0.046	-0.496	2.7	1	1.714	3.2	4.25712	10.1827	0.0276119	8.60549	6.5658	5.67558	7.24643	15.6249	18.2711	9.45095	0.587738	0.656091	0.896687	0.288413	0.20599		0.701641	0.516904	0.465955	0.692344
39	2	1	2	40	2	2	1	2	2	22	33	21	19	30	0.051	-0.081	-0.389	-0.791	0.883	0.001	1.189	-0.923	0.116	0.206	-0.724	2.8	2.286	1.714	4	22.2852	9.96681	2.60706	8.69475	11.7492	7.39236	3.34415	6.43849	4.55219	3.94246	4.8834	5.94378		8.46317	5.87218	6.0531	4.77004	4.36919
40	2	1	1	55	2	2	2	2	3	12	37	36	36	37	-0.116	-0.843	1.574	0.055	0.72	0.145	0.465	1.561	-0.588	0.276	-0.465	1.9	1.571	1.571	4.8	13.0056	10.3575	0.428478	4.29813	5.10627	6.69598	3.95905	1.71766	5.78928	4.63179	2.87235		2.57585		1.70293			0.541936	1.15347
41	2	3	2	37	2	1	2	1	7	28	19	40	39	40	1.068	-0.125	-0.192	-0.846	-1.473	-0.07	0.564	-0.931	-0.602	-0.499	-0.7	2.8	2.571	3	3.8	42.3407		8.27217				20.7978		19.3539	27.2409	3.77308	0.606304	1.88846	1.74515		3.64142	0.567696			1.94698
42	2	1	2	48	2	2	2	2	6	38	23	44	27	33	0.428	0.558	0.726	-2.078	-0.618	1.582	-0.24	0.49	1.047	-2.378	-0.634	3.1	2.286	2.714	4.2		11.3403	7.91032	3.4577	2.28557	1.21356	3.30434	1.6765	1.06691	1.37672	6.43657	6.7566	5.85462	0.784278	1.25726	0.822209	1.53704	1.44245	0.271814	0.872844
43	1	4	2	48	2	2	2	2	8	11	30	26	40	46	-0.183	0.509	0.965	0.534	0.794	-0.131	0.613	-0.618	0.874	0.282	-0.378	2.5	1.571	2	4	9.07741	13.5704	2.88413			12.9033	21.3987	19.3954	16.2665	12.1233	1.05702		3.26604	1.47367	1.54642	1.03006	2.35608	2.58174	1.75564	1.48558
44	2	3	1	47	1	1	2	1	2	22	21	31	41	35	0.211	-0.108	1.545	-0.915	-1.017	1.091	-0.578	-0.045	-1.019	0.32	-0.464	2.3	2.714	3.429	2.6	24.7493	5.02354	1.10505	24.0282	9.29366	14.4658	9.07741	8.46156	4.64789	4.69977		7.95376	2.54279	1.5714	3.57702	1.79743		1.7834		1.79743
45	2	3	2	41	2	1	2	1	6	24	16	34	19	35	0.478	0.93						-0.808	1.055	-0.133	0.227	1.4	2.857	2.429	5				4.75198	4.34896	5.02354	2.22401	2.57774	2.7888	3.04969				0.994876	0.737929	1.6745	0.152525	0.894837	1.02113	1.10323
46	2	1	1	40	2	1	2	2	5	13	28	20	40	35	1.171	2.705	-1.568	0.426	-0.411	-0.174	0.653	0.379	-1.16	-0.98	-0.994	2.7	1.429	1.857	3.2	16.1139	1.72562	0.864787	3.01585	2.98236	4.64789	0.906272	0.634704	0.243666	0.544065		13.2154	12.6574	14.2526	17.5326	2.6414
47	2	1	1	60	2	1	2	2	4	17	29	35	41	43	-2.389	0.09	1.262	0.301	0.846	-1.147	-0.085	-0.235	-2.092	0.614	-0.588	1.9	2.429	1.714	4.2	13.1806	7.53261	3.55952	17.2151	15.344	14.7358	6.41884	6.41884	4.77911	4.29153	2.48892	2.03084	1.39326	0.301186	0.417267	0.778105	0.42716	1.83865	1.05419	0.616485
48	1	4	1	37	2	2	2	2	2	14	22	28	23	33	-0.426	0.347	-0.167	-0.795	0.597	-0.657	-0.088	-1.748	0.906	0.196	-0.375	1.2	3	2.714	5	10.3724	20.4012	4.29153	13.1806	16.2474	12.0935	12.9744	8.79377	7.64385	5.71906	0.71073	2.84814	4.85339	0.516926	0.569113	1.82723	0.681274	2.79622	2.55085	2.38422
49	2	3	1	27	2	1	1	1	4	18	33	30	34	44	0.654	-0.71	0.482	0.943	-1.729	-1.023	0.128	0.446	0.617	0.326	-0.242	3.5	2	1.857	3.2	13.844	24.5687	3.56173	3.85319	3.10135	3.82543	4.17017	4.71098	3.53378	2.4497	3.89032	4.26505	1.34236	1.99345	0.46148	1.50379	0.447517	2.18726	2.05614	3.68175
50	1	2	1	35	2	1	1	1	3.5	12	31	44	33	30	-0.194	0.586	0.264	-1.161	0.766	-0.591	0.89	0.334	0.323	0.118	-0.345	2	3	1.714	5														2.77877	1.72725	1.34236	3.01195	1.76331	4.61702	4.23936
51	2	1	2	25	1	2	2	2	7	40	39	33	39	36	-0.485	1.187	0.869	-1.077	0.378	-0.581	0.784	0.452	1.423	-0.404	-0.848	4.7	2.571	3.429	2.2	26.2057	21.6805	15.1172	17.7141	18.5569	20.1614						11.0401	6.13796	1.47792	2.57774	0.788744	1.95182	6.3753	5.21974	2.07174
52	2	1	1	58	2	2	2	2	1.67	19	26	29	34	30	0.688	-0.578	-0.206	1.335	1.094	0.864	1.059	1.273	-0.039	0.283	-0.399	1.6	1.571	1.429	4.4	27.0848		2.15742						15.7974	13.4052
53	1	2	1	48	2	1	2	1	5	18	28	39	29	35	-2.702	0.543	0.158	-1.085	0.837	0.139	-0.553	-0.757	0.09	-0.625	-0.525	2.8	3	2.429	4											0.504998	1.29232	2.10401	7.8447	6.92833	1.7999	2.435	3.79974	3.24241
54	1	4		33	2	2	2	2	3	12	39	34	31	32	-0.209	0.683	-1.057	-1.467	0.593	-0.095	0.058	-0.934	0.185	-1.626	-0.713	2.5	1.857	2	3.8	44.2694	6.26614	2.19998	3.33692	2.42348	1.28776	5.98639	3.52685		2.49415	1.59209	1.35165	1.31616	1.93979	0.824626	1.17367	0.330455	1.01518	2.29455
55	2	1	1	44	2	2	2	2	7	5	39	25	29	48	0.119	2.86	-0.089	1.627	1.41	-1.135	-1.341			0.406	-0.577	1.4	2.429	1	4.6	11.3716	8.81125	2.58767	1.76733	1.37469	1.31627	1.08788	2.0742	1.62308	1.41696	4.9677	3.30083	3.22265	2.78953	3.12762	3.28104	1.48224	2.48515	5.17698	2.47004
56	2	1		51	2	1	1	2	2	12	28	25	29	39	1.034	-1.378	-1.284	-0.237	1.758	1.549	0.612	0.721	0.603	0.123	-0.374	2.3	2.714	2.571	4.2	4.82257	3.58868	4.13704	4.35473	3.16788	2.41449	4.43902	4.35473	4.27193				8.82908	8.67146	3.26152	2.1304	4.41497	14.4315	4.46729
57	1	2	2	38	2	1	2	1	2.12	25	15	38	23	24	-0.299	0.808	0.007	-0.672	-0.04	0.111	0.708	-0.139	0.59	-1.251	0.185	2.9	3.571	3.143	4.2											4.20891	0.201647	2.74026	1.93979	1.48201	2.3979	1.25532	0.150303	0.681349	1.90717
58	2	3	1	40	2	2	2	1	2.5	30	27	19	37	26	1.121	1.619	1.989	-0.991	0.721	-0.728	-0.381	-0.386	-0.969	0.27	-0.464	2.7	2	2.286	3.4	25.2064	9.28229	0.792285	6.21901	3.36155	5.20504	2.71462	3.04393	0.792285	0.974162				0.150303
59	1	4	2	51	2	2	2	2	2.5	3	41	41	41	47	-0.824	1.806	0.961	-0.051	1.096	0.523	0.164	-0.423	-1.649	0.592	-0.486	2.6	1.429	1.571	4.4	25.9114	19.6339	2.52743	3.55315	3.03961	2.67966	6.19786	5.63623	5.17902	5.23401	3.29466	1.13801	1.02735	0.463907	0.390492	1.33753
60	1	4	2	57	2	2	2	2	6.5	15	29	37	26	35	-0.426	0.468	-0.038	-0.246	1.267	-0.422	0.456	0.787	-0.691	0.274	-0.34	2.6	2.571	2.429	4.2	11.5542	6.96061	0.213199	6.60283	1.05607	3.87804	5.23401	10.8117	11.3003	6.53333				3.88927
61	1	2	2	41	2	2	2	1	6	21	13	34	29	24	0.831	-0.839	-1.224	-1.325	-0.468	-0.156	1.1	-0.033	0.073	-4.314	-1.183	1.7	3.143	1.714	3.8	24.6237	3.43017	3.13095	18.6736	23.8726	19.8847	10.4616	14.8493	8.36178	11.9796	0.47616	0.807531	1.04539	0.324253	1.04539	1.13724	0.83797	0.958766	1.25481	2.57842
62	2	1	2	52	2	2	2	2	3	15	33	42	42	18	0.759	-1.167	-0.833	0.81	-0.044	0.353	-3.008	0.339	-0.155	0.237	1.154	1.8	3.286	2.286	4	41.0913	20.6945	6.51876	2.22531	2.85375	5.0115	2.80078	2.33652	2.52367	3.21829	0.942054	1.24474	1.83271	0.75592	2.57842	7.16809	1.14675
63	2	3	1	48	2	2	2	1	5	18	39	32	43	45	-1.738	-0.448	1.667	0.513	1.103	0.107	0.141	1.183	0.176	0.453	-0.116	2.7	1.286	1.286	4	28.3917	15.2902	4.79974	5.0115	8.43067	3.15977	9.69174	9.15202	10.0958	7.95803	1.00144	1.05436	1.67499	0.569469	0.770443	1.1091	0.588003	0.917318	1.6126	5.24766
64	2	1	1	26	2	1	2	2	2	13	22	21	15	35	0.855	-0.737	0.678	0.778	0.736	-0.391	-2.46	-1.787	1.928	0.518	1.947	1.8	2.857	2.714	4	20.499	13.4874	4.3455		24.829	19.8609	22.1057	12.1034	9.94691	13.153	3.83387	0.392081	0.692378	1.1091	1.11845	1.53163	2.69496	2.86687	1.50469	1.91235
65	1	2	1	38	2	2	2	1	7.5	13	26	45	31	36	0.245	1.246	-0.763	0.02	1.079	-0.458	-1.375	0.741	-0.708	0.199	-0.368	2	2.571	2.143	4.8	17.2953	22.066	6.10154	12.5114	9.24908	9.94691	23.3411	19.9465	19.2406	12.935	1.89663	2.84478	2.3221	2.37795	3.00226	3.19205	2.51241		10.1821	10.7932
66	1	4	1	57	2	1	2	2	1.75	13	39	35	29	44	1.034	-1.378	-0.588	1.768	0.994	0.024	-0.418	1.382	-0.87	-0.206	-0.669	3.5	2.857	2.857	4.2											0.406854	1.68553	0.920985	4.23533	3.02532	2.21374	1.19259	1.31215	0.220471	0.538954
67	1	4		39				2	3.5	11	30	29	34	36			-0.195	0.407	-0.205	0.603	0.466																			1.845	0.746	0.717	0.502	0.61	0.717	0.372	0.317	0.523	0.562
68	1	2		48				1	5.08	15	35	38	31	31			-0.308	0.788	1.019	0.367	1.348												1.37407	3.47566	5.16977								1.01001
69	1	4	1	39	2	2	2	2	5	16	22	42	23	30	-0.458	-0.675	-1.663	-0.331	0.377	-0.15	-1.153	0.134	-0.814	-0.395	-0.609	1.5	2.143	1.714	5	10.632	6.417	2.795	3.445	2.652	1.955	12.935	6.132	4.605	4.179	6.21042	9.32033	5.55694	1.27456	2.05968	4.19254	0.286215	14.8037	3.42481	2.10631
70	1	2	2	46	2	2	2	1	4.5	15	15	37	25	21	-2.064	0.586	-1.56	-3.131	1.568	-1.158	0.705	-0.487	-0.754	0.274	-0.34	3	3.286	3.714	4.6	13.7356	22.0351	5.16977	5.40605	11.3791	15.5178	17.2147	10.8393	10.6318	9.47689	2.05968		3.13454	0.891793	0.270562	0.817618	2.46007	3.24017	3.78676	1.22763
71	2	1	2	43	1	2	2	2	5	29	19	36	30	29	0.921	0.218	1.711	-1.2	1.073	-1.03	-1.925	-1.704	-1.432	0.199	-0.368	2.7	2.714	1.571	5	24.3565	7.32304	11.5381	6.53464	8.30502	5.45481	6.02233	7.70929	9.93959	6.35876	15.6776			2.08282	1.05139	1.19699
72	1	2	2	27	2	2	2	1	5	18	30	27	34	41	0.538	-0.242	0.695	-0.196	0.374	2.02	1.192	0.301	1.316	0.123	-0.374	2.5	2.429	1.857	3.2	7.44205	7.44205	1.60161	15.8559	8.14153	6.34914	4.10602	2.48152	5.0389	3.63646	0.0359898	0.908205	0.0273553	0.646916	0.770069	0.829716	1.71759	1.02367	0.40326	0.270562
73	1	2	1	56	2	2	2	1	7	13	25	38	28	41	1.061	1.938	-0.042	-0.634	0.78	0.511	0.835	1.048	-0.868	0.611	-0.37	2.6	2.286	2.286	4	23.7823	3.09524	0.637934	9.15711	8.48697	5.52308	7.38244	5.9196	6.44941	5.0389	3.09925		2.63076	18.4774	9.87646	10.0802	9.57983	5.7415	3.04059	2.22186
74	2	1	1	51	2	2	2	2	2.5	5	35	28	29	48	-2.32	0.895	0.823	-0.775	-1.024	1.83	1.234	-0.873	-1.347	-0.864	0.04	2.4	1.429	2	4.4	13.3169	7.95095	9.51956	9.07954	7.03572	5.9196	13.4487	9.47782	10.4388	6.34914	1.42987	5.42872	0.34808	0.694995	0.390414	1.01246	0.40784	0.224714	0.224714	0.32353
75	1	2	1	46	2	2	2	1	3	21	25	37	28	35	-0.148	0.43	0.961	1.011	1.648	1.421	0.554	0.675	-0.378	0.369	-0.085	1.9	2.714	2.571	3	8.89962	26.3601	9.24764	12.9029	11.2705	4.68949	7.45516	6.12263	5.66001	3.71122	3.3434	1.8129	2.6814	0.640787	2.40743	4.10791	1.53109	1.65512	2.26714	3.09925
76	1	2	2	52	2	2	2	1	4.5	11	30	31	28	28	-1.559	1.159	0.442	-0.434	-0.507	-1.714	0.394	-1.044	-1.615	0.314	-0.438	2.9	2.286	2	3.2	14.3782	9.9958	12.3694	13.6138	11.1565	16.8556	15.5492	6.62999	5.2828	5.56288		2.43894	2.04668	1.5762	4.20089	1.99792	3.82029	1.2425	5.00897	4.44154
77	1	4	1	54		2	2	2	4	16	21	47	34	26	-2.323	0.235	-1.771	0.742	-0.787	0.02	0.753	-0.383	-2.269	0.118	-0.482	2.8	2.286	2.429	4.2	18.9336	11.5685	2.94255	15.9087	18.9973	16.0922	10.2962	18.3169	12.5	11.1565	1.8129	0.746108	1.1583	0.863772	1.62944	0.863772	1.07862	1.69799	2.8556	3.08915
78	1	4	2	47	2	2	2	2	2	3	32	36	35	42	0.974	-1.419	1.721	0.175	-0.601	0.434	1.001	0.46	-0.853	0.619	3.02	2.1	2.286	2.571	4.4	18.6765	5.3453	1.55962	5.27928	2.94255	2.1217	5.97995	5.21379	3.13193	2.56376	2.9702	5.38787	1.43737	0.626526	1.78359	1.69799	0.83924	1.0309	0.807371	1.1583
79	1	4	2	49	2	2	2	2	5	12	34	35	36	44	0.168	0.364	0.351	-0.296	0.192	-0.776	0.323	0.021	-1.445	0.283	-0.399	2.1	1.714	2.286	1.8	7.49351	7.39985	0.321125	3.63659	4.27395	1.94093	1.96581	0.680789	0.96619	1.96581	0.0305355		0.304886	0.237408	0.0868012			1.59542	0.540618	0.0682376
80	2	3	1	29	2	2	2	1	6	33	10	28	22	35	-0.46	2.206	0.443	0.268	-1.624	1.13	0.993	-1.525	-0.605	0.282	-0.243	1.8	2.571	3.429	4.8	9.60269	13.042	1.26727	7.307	5.83242	3.25127	7.12577	8.5033	8.5033	5.56856	0.564434	0.452188	0.47332	0.273636	0.910596	0.0379212	0.0648077	0.893728	0.528996
81	2	1	1	22	2	2	2	2	4	19	22	47	38	21	1.087	-1.1	1.767	-0.724	0.13	0.662	-0.515	-0.925	-1.057	-0.238	-0.179	3	1.143	1.429	4.4	31.3712	13.1938	5.22401	11.764	4.45815	3.00024	9.08251	5.39351	4.31962	2.39181	2.78611	0.495101	8.88956	0.099067	1.4924	1.84882		1.11281	1.62202	2.23952
82	1	2	1	43	2	2	2	1	3.5	22	18	41	30	36	-0.473	2.123	-1.745	-0.456	1.353	0.358	0.418	-1.259	-1.385	-1.354	-0.776	2.2	1.429	2	3.2				9.39091	8.31361	13.8191	5.81169	4.27463	4.65002	4.85064				0.0180814	1.23677	2.10206	0.0962314	0.534799	0.835302	0.414151
83	1	4	1	46	2	2	2	2	5.5	3	31	38	38	42	0.238	-0.633	-1.646	0.488	0.373	-0.397	0.146	-0.153	-0.331	0.736	-0.453	2.1	1.571	1.286	4.8	24.0159	11.3688	2.32718	22.5694	16.674	17.0754	12.3141	10.1551	7.21089	4.7995	1.1626	2.40123	0.301689	0.49735	4.6781	1.03006	5.75525	0.606741	2.87795	1.08504
84	1	4	2	45	2	2	2	2	3.83	15	36	40	31	34	0.822	0.754	-0.09	0.769	0.536	0.932	1.15	1.442	-0.867	0.432	-0.237	2.5	1.857	1.429	4	15.963	7.0126	2.97347	2.23036	2.89179	2.08821	12.6033	9.2884	5.37584	5.63436	8.39876	3.07258	3.98369	1.63513	0.850159	0.169241	2.69507	1.93434	4.83007
85	1	4	2	60	2	2	2	2	8	19	27	32	31	40	0.443	0.127	0.765	0.362	0.198	2.33	0.637	0.382	-0.839	-1.381	0.764	3.3	2	3	4.8	7.46891	7.95963	1.68128	11.6112	11.3052	10.0154	6.90319	6.28487	6.7428	9.36546	1.66293	7.17966	4.40832	10.2834	9.22282	6.13194	4.45836	4.53038	6.03572	2.24726
86	1	2	2	48	2	2	2	1	6	29	20	26	26	33	-1.902	2.224	-1.885	-1.323	-0.106	0.325	-0.947	0.401	-1.481	-3.148	-0.987	2.5	4.143	3.714	3.2	10.7262	4.09626	0.920446	16.304	12.7212	10.3624	7.23689	6.23618	4.77564	5.95099	0.143356	0.5644	0.163356	0.0569007	0.496781	0.365168	0.714129	0.268479	0.18424	0.649265
87	1	4	1	42	2	2	2	2	5	16	21	30	24	36	-1.871	0.478	0.719	-1.899	-0.947	0.489	0.161	-0.594	-1.222	-1.806	0.308	1.9	1.571	2.429	3.2	4.02391	4.14167	3.05671	2.56177	2.26944	1.61191	9.19621	6.49417	4.29307	4.61182	0.48595	0.84031	2.20977	0.612079	0.661989	0.310823			0.124242
88	1	2	1	22	2	2	2	1	2	12	30	27	32	44	1.018	-0.354	-0.144	0.52	-0.098	0.524	0.53	0.888	-1.09	0.403	-0.432	2.3	2	1.429	4	2.87109	1.66771	0.772983	2.41373	3.22512	3.03311	7.76854	3.37443	5.93872	6.07161	1.56427	4.95345	0.645322	0.855188	0.384146	0.464613	0.782661	1.3671	1.78407	1.4305
89	1	2	2	43	2	1	1	1	6	12	37	36	30	32	-1.153	0.651	0.284	-1.092	-0.234	1.411	1.342	0.456	-0.113	-1.296	-0.809	3	1.857	2	4.2											1.05184	0.682389	2.97379	3.48867	1.42844	1.35019	0.720502	1.46876	0.597437	0.633161
90	2	3	1	49	2	2	2	1	2	3	41	42	42	40	0.581	0.799	1.803	0.004	-0.749	0.156	-0.282	1.655	-1.656	0.274	-0.34	2.5	1	1	2.6	6.80586	5.88315	2.7227	3.05683	2.88532	1.96378	4.45145	4.03981	2.9414	4.3233	2.00444	0.195491	0.140971	0.156161	0.517766	0.562681	0.746527	0.453421	0.422536	0.973403
91	1	4	2	50	2	2	2	2	2.5	22	26	38	39	37	0.203	-1.028	0.277	0.05	-1.671	-0.351	1.243	-1.722	-1.767	0.345	-0.505	2.1	1.429	1.429	5	16.0329	4.53932	1.68049	5.2118	5.6485	4.76725	2.47007	2.44589	3.08648	1.90444	1.59539	0.841985	0.0379913	0.334722	0.171664	0.156161	0.432725	0.363188	0.973403	0.669934
92	1	2		46				1	6.75	34	9	37	30	31			1.268	-2.622	0.538	1.325	0.084												4.86221	2.96983	2.80292								0.208534	0.236922	0.158287
93	1	4	1	53	2	1	1	2	1.5	18	29	45	41	34	-0.401	0.407	1.03	-1	-0.395	1.751	0.311	1.101	-1.295	0.226	-0.2	2.4	2.429	1.571	4.6											0.841985	4.37184	3.52618	0.300791	1.22726	0.659533	0.587458	0.587458	0.236922	0.587458
94	1	2	1	36	2	2	2	1	1.5	7	40	38	34	33	0.943	1.649	0.397	-2.101	0.076	-0.74	0.4	-1.939	-1.749	-0.18	-0.843	2.3	1.571	1.571	4	5.79543	5.61192	0.66668	1.26825	3.78261	1.68975	0.968799				0.0525683	8.61194	0.534239	0.00944038	0.00565798	0.00682582	0.0124301	0.0379913	0.244359	0.164123
95	1	2	2	57	2	2	2	1	8	16	30	32	32	36	0.043	0.509	0.166	0.425	0.817	0.244	0.767	-0.328	-0.139	0.387	1.86	2.4	2.286	2.571	3.4	20.2488	14.1665	6.8108	7.32863	13.0846	10.7519	10.9478	11.7822	14.458	11.4594	0.535211	2.27605	0.908403	0.957255	0.937177	0.690146	0.365177	0.754667	1.86718	0.285517
96	1	2	2	35	2	2	2	1	2	6	33	37	25	29	-0.297	1.033	-0.129	-0.511	-0.168	0.553	0.536	-1.009	-0.527	-2.689	0.171	2.2	2.714	2.429	4.6	18.3977	3.68094	1.10651	1.34585	2.6111	0.860603	3.03571	3.28009	2.45893	2.08832	0.100674	0.175416	1.02899	1.24612	1.52815	0.715496	0.328207	1.31188	0.556942	0.493696
97	1	4	1	46	2	2	2	2	4.5	12	41	46	35	40	1.034	-1.378	0.318	0.593	-0.692	-0.163	-0.638	0.215	-0.369	0.274	-0.34	3.8	2.143	3.714	4.4	13.6301	2.92307	1.36769	3.09653	15.7571	9.4462	5.95128	6.67953	3.78859	2.41206	1.20391	1.96227	0.958532	0.285517	1.42836	0.175416	0.409153	0.417972	0.383509	0.650794
98	1	4	1	55	2	2	2	2	6	6	36	48	32	29	1.021	-0.902	-0.567	-0.3	1.146	-1.259	-0.074	0.678	-0.251	0.623	0.167	2.2	1.714	1	3		9.5375	16.5377	11.1287	7.00848	6.00867	5.51083	7.71652	5.45821	6.74397	8.17088			3.60412	2.59542	5.19996	0.292346		1.98214
99	1	2	1	54	2	2	2	1	2.5	9	23	26	28	37	-0.364	1.796	-0.367	-0.072	-0.04	-1.339	0.173	-0.553	-0.612	-0.348	-0.67	2	2.429	2	3.8	18.8017	6.50245	2.9984	13.2406	9.4462	4.63547	10.3452	13.4174	8.65318	3.95708	4.52262	14.6248		1.51717	0.656741	1.15659	0.447771	5.13888	4.80069	2.64903
100	1	4	2	43	2	2	2	2	4	16	33	34	37	27	-0.524	0.727	0.412	0.469	-0.722	1.663	0.895	0.73	-0.902	-0.218	-0.346	2.3	2	1.714	3.4	3.26242	10.8269	0.281819	11.9828	13.5454	11.1283	1.91311	3.1277	3.1277		19.359	5.36154	19.0425	1.93016	3.43654	3.49641	15.6236	9.49747	6.51249	3.34867
101	1	2		25				1	3.3	19	30	28	34	31			-0.553	-1.147	-0.992	-0.632	-0.226												8.57718	8.65318	6.28456								2.24281	2.81563	4.40822
102	2	1	1	54	2	2	2	2	4	22	34	27	33	35	-2.166	0.642	0.505	0.849	0.385	-0.313	0.35	-1.588	-1.177	-0.351	-0.764	2.7	1.286	1.857	4	9.62644	6.55792	0.502217	5.9722	4.16084	2.92305	1.67207	0.97722	0.817756	0.390576	7.96808	1.30156	3.24547		4.5613	4.29661	2.79128	3.68186	2.6722	3.09796
103	1	4	2	50	2	2	2	2	2	17	23	34	34	42	-0.022	-0.891	-0.845	1.232	0.736	1.771	0.259	0.106	-0.776	0.317	-0.249	2.6	2.286	2.143	3.4	1.77454	4.10973	3.19023	18.7273	16.294	17.1604	13.4102	10.6532	9.51764	7.33154	0.800741	2.32573	1.41339	0.858315	0.982442	1.97128	0.51608	1.16131	2.80542	2.50356
104	1	4	2	50	2	2	2	2	4	7	36	38	30	37	-0.4	1.012	0.497	-0.245	0.153	0.736	1.025	-0.986	0.42	0.817	3.596	3.2	3	3.429	4.6	3.89496	13.8666	5.37639	5.09444	3.11733	2.97647	6.57354	9.29189	5.45983	3.52527	17.2655	5.79021	3.1935	13.006	7.86116	8.28411	12.0419	7.726	6.96845	8.65759
105	1	2	2	46	2	2	2	1	2	11	31	39	28	37	-0.35	1.12	0.423	-1.19	0.579	0.916	0.114	0.156	-0.278	-2.324	-0.598	3.4	2.429	2.714	3.8	13.4102	11.9426	17.4611	13.1885	2.34006	5.63076	6.52252	8.58154	7.56488	6.67652				0.849953	3.97256	1.95498	2.25064	2.80542
106	2	1	2	29	1	2	2	2	8	18	34	20	37	46	0.632	2.685	-0.153	1.323	0.103	1.802	0.748	0.89	-0.777	0.324	-0.431	2.9	1.714	1.429	4	28.2105	16.2117	2.49993	6.72407	11.1185	8.58977	2.28495	1.81079	2.39054	1.31798	4.36574	3.07688	2.27634	4.34327	3.75373	4.3788	2.34493	6.34869	1.68865	1.33454
107	1	2	1	55	2	2	2	1	6	15	32	31	40	46	0.065	0.24	-1.584	0.513	0.721	1.299	1.064	0.089	0.494	0.115	-0.337	2.6	1.429	1.286	3.4		11.2088	7.39603	4.22819	6.48402	7.39603	12.1668	18.6678	10.5958	7.28779	0.670978			0.356174	0.390288	4.36574		2.22635	2.4316	3.78521
108	1	2	2	45	2	2	2	1	4	4	35	25	26	37	1.106	1.353	0.125	1.499	0.866	1.439	1.175	0.765	-1.362	-2.551	-0.761	1.1	2.143	2.143	4.8	29.9358	17.1368	4.01038	16.6654	16.2117	9.79106		27.2473	18.8497	18.3115		3.10939	0.425885	16.366		11.6324	0.531316	1.01888	0.637231	0.307595
109	2	1	2	30	1	2	2	2	1.67	11	34	29	35	37	0.08	-0.374	-1.755	-0.05	-0.29	-0.422	0.881	1.348	-1.152	0.369	-0.085	2.6	2.143	1.143	4	2.08034	5.35238	11.58	6.12533	3.81534	3.69032	3.49068	7.98915	7.84886	4.53	7.46868	7.46868	5.20618	3.70841	5.39827		6.15573	5.91177	5.70923
110	1	2	2	56	2	2	2	1	7	15	33	21	30	38	-1.444	-0.751	0.539	0.056	0.439	-0.135	0.484	-1.665	1.629	0.365	1.976	2.7	1.857	2.429	3.8	22.0955	14.3783	5.78905	6.98514	12.1253	12.7047	14.3783	8.42861	10.3189	15.0022				3.21268			11.0307		11.0307
111	1	4	2	36	2	2	2	2	8	15	33	17	20	34	-0.148	2.272	-0.043	0.018	-0.182	1.207	0.179	-0.796	-0.456	-0.614	-0.082	1.7	2.429	2.286	3.6				13.2317	18.1995	17.1208	15.1103	10.0629	9.69398	9.28532				1.36163	1.03214	1.27296	0.542716	1.74176	1.03214	0.850712
112	2	3	2	47	2	2	2	1	5.5	16	35	37	27	30	0.427	-0.058	0.814	0.578	0.259	-0.361	0.78	0.838	-0.85	-0.452	-0.464	2.3	3	1.857	4.6	16.9632	7.33087	1.74793	8.27893	8.47894	6.02225	6.40126	3.86106	2.96185	2.24711	1.36163	1.59328	3.03136	1.63459	2.92732	3.03136	2.92732	3.64758	3.25005	3.21268
113	2	1	2	25	2	2	1	2	1.75	12	36	31	30	39	0.317	-0.807	-0.555	0.917	1.217	0.25	-0.159	-0.914	1.107	0.445	0.741	2.4	2.857	2.857	4.2	23.9327	2.21079		21.5879	15.0799	10.6632	8.34908	8.8149	6.54674	3.77538	2.66503	1.8314	4.23489	0.917662	2.69657		2.60279
114	2	1	1	39	2	1	2	2	1.5	9	25	42	17	41	-0.41	-1.463	-0.153	-1.083	-0.206	-0.155	-0.152	1.215	-0.794	0.115	-0.337	2.3	3.286	2.571	4.6	9.02372	5.39338	2.07023	4.09863	2.53388	3.63632	3.42353	1.84047	2.17505	1.92031	1.81471			0.725675	1.03418	2.76475	0.354981	0.949326	2.32958	1.53605
115	2	3	1	45	2	2	2	1	2.17	4	36	32	38	38	0.516	0.372	1.384	0.318	-0.121	-1.15	0.336	0.3	-1.49	0.353	-0.074	1.7	1.143	1.571	3.8	14.8344	4.94268	8.25773	4.03788	3.89009	1.63284	2.36083	5.34783	2.61191	1.79731	3.27843	4.32932	0.816187	0.697169	2.18371	0.445835	1.73638	0.642524	1.20735	0.438904
116	2	1	1	39	2	1	2	2	2	19	26	34	35	46	1.058	-0.597	0.305	-0.488	-0.012	0.272	-1.336	0.981	-1.138	0.274	-0.34	2.6	3.286	2.429	4.6	18.9567	5.48973	1.35779	6.17664	5.34783	4.10804	6.68252	5.63536	3.40293	3.69083	3.17549	1.67962	1.6065	0.445835	1.12485	1.12485	0.136195	0.418587	1.85498	1.05945
117	2	3	2	49	2	2	2	1	2.42	11	36	35	31	47	-0.091	0.781	-0.257	0.109	-0.036	1.175	0.496	0.657	-1.353	0.115	-0.337	2.6	1.571	1.857	3.8	27.5123	3.44939	0.84345	3.94674	2.76457	5.0744	6.01698	3.94674	4.62798	3.84259	16.8275			4.72007	13.9735	7.19832	4.28312	9.31771		14.684
118	2	1	2	57	2	2	2	2	1.83	10	27	37	35	31	-2.941	-0.942	0.488	0.554	0.916	0.695	0.547	-1.083	-1.237	0.403	0.205	1.5	1.143	1.143	3.6	11.1028	11.4538	1.97312	3.26635	4.69736	5.51465	4.72876	4.95423	6.95819	6.86186	0.974047	1.58144	4.05056	2.01736	3.26582	1.12539	0.201432	0.648435	1.31531	4.67972
119	2	3	2	20	1	2	2	1	2	27	45	37	33	29	0.847	2.991	1.782	-1.128	1.68	0.64	-1.456	0.857	1.383	0.472	0.335	3.6	2.333	3	3.4	7.10494	14.484	4.16991	4.792	6.23109	6.06337	11.5433	9.40037	8.92839	7.73089	1.11412		0.360681	1.43089		1.40459	5.11587		1.88447	1.35308
120	1	4	2	32	2	2	2	2	5	9	28	38	26	22	-2.235	-0.054	-1.041	-0.509	-0.438	2.082	-0.001	1.323	-1.66	-1.258	-0.768	2.6	1.571	1.857	2.8	24.8356	8.73495	4.51422		26.4591	19.2253	17.8596	21.7748	20.3463	14.606	1.47088	2.89598	1.1711	0.863989	0.923097	0.217582	2.23071	2.96658	1.18272	0.943313
121	1	4	2	26	2	2	2	2	4	1	34	40	23	43	-0.144	-1.148	-1.718	-0.446	0.066	0.553	1.009	-0.769	-0.923	0.327	-0.439	2.3	2.571	2.857	4	8.98244	5.44462	0.42834	7.24147	4.46114	3.82411	9.43449	11.8566	7.86933	8.85787	0.00932347		1.0885	1.12539	1.7739	0.360681	1.04407	3.12787	0.0505901
122	1	4	2	29	2	2	2	2	2	24	32	34	31	11	1.031	3.003	0.196	-0.101	0.21	0.86	-0.553	0.188	-1.28	-2.715	-1.274	2.2	2.429	1.714	2.8	6.75685	8.26145	2.2449	7.49687	6.85134	4.89698	3.93942	4.14802	3.93942	2.44976	6.04415	1.22874	16.2728			1.20468	1.00064	2.43841	12.6219	4.94091
123	1	4	1	42	2	2	2	2	2.5	8	34	35	37	36	0.846	1.044	-0.541	-1.011	0.073	-0.616	1.675	1.048	-0.965	1.119	0.041	1.9	1.429	2.143	4	4.14802	4.39713	5.18263	2.05044	1.18555	1.36527	2.55638	0.661079	2.68796	0.19752	3.03392	1.87231	8.30463	1.87231	0.979368	1.0885	1.40599	0.133234	0.511518
124	2	1	1	38	2	2	2	2	3.5	8	33	34	32	41	0.967	-1.181	0.604	0.385	0.85	1.28	1.123	1.319	-0.681	0.58	0.011	2.7	1	1	4	8.35752	7.60958	1.53541	7.75308	6.67897	5.21826	1.83354	2.17842	3.51264	1.60039	0.680308	1.33765	2.25459	0.622136	0.690164	2.28641		0.467338		0.413578
125	2	1	1	22	1	2	2	2	3	0	47	32	35	41	0.98	-1.657	0.307	1.25	-2.442	-1.037	1.377	1.7	-1.266	0.274	-0.34	2.2	1	1	3.6	23.9766	5.8665	2.06694	4.47326	2.5287	2.16418	2.57792	2.74791	1.57855	1.22359	2.16464	8.5305	12.5067	0.864065	1.88677	6.03364	0.952782	1.88677	5.44942	1.48236
126	2	1	2	34	2	2	2	2	4	36	34	39	40	38	1.009	-0.77	1.036	0.448	-1.157	1.516	-0.497	-0.171	-0.338	-1.129	-0.454	2.1	2.143	2.143	4.4	23.9766	8.15076	1.35225	15.4745	10.499	9.30232	12.3425	6.43559	7.28508	4.8764	1.86075	1.39829	0.48637	2.34762	2.86519	2.25459	1.27917	2.31617	1.24128	1.24128
127	2	1		49				2	1.75	31	25	29	32	41			0.498	0.201	1.483	-0.168	-1.089												2.55915	2.35037	1.70464								3.8118	11.087	6.26875
128	1	4	1	41	2	2	2	2	3	11	33	32	34	29	-0.848	-0.045	0.099	-0.41	-1.317	0.157	1.521	-0.707	-0.942	0.131	-0.338	2.4	1.286	1.714	2.8	5.18678	13.7884	4.19208	7.35368	6.35311	5.09421	12.3436	9.98292	6.46943	7.42197	2.41728	3.20617	0.154382	2.79077	1.88677	0.358632	0.567582	2.24188	2.60628	3.72927
129	2	1	2	59	2	2	2	2	3	13	27	32	32	42	1.044	0.139	0.391	-0.94	0.845	-1.364	0.444	-3.356	-1.12	0.612	-0.526	2.1	1.714	1.857	4.2	17.7825	6.26762	1.79236	4.59166	3.43082	4.5091	6.23932	7.15315	5.25729	3.33388	10.1203	3.02987	2.28448		5.36005	0.963865	0.0912098	13.0095	2.15887	6.51069
130	2	1	2	50	2	2	2	2	3	19	29	22	33	34	-0.005	-0.498	-1.548	1.713	-0.203	1.151	-1.905	0.693	0.155	-1.201	0.075	2.1	2.286	2.571	3.6	10.7132	5.93392	0.76447	3.80491	3.94873	2.06763	2.99538	3.41452	3.0251	2.62658	18.4765	5.05937		3.65915			4.77625			5.68034
131	2	1	1	63	2	1	2	2	6	8	21	42	27	34	0.056	-1.456	-1.694	-0.296	1.304	-0.31	-0.096	0.446	-1.394	-0.037	0.404	2.2	2	2.429	4.6	7.28323	7.14444	6.04876	7.33011	9.00603	3.60671	3.53639	6.20577	5.25325	5.49445	3.20617	12.1833	0.212432	1.59457	0.358632	0.258142		8.25948	10.1203	12.4678
132	2	1	1	51	2	2	2	2	1.5	8	35	43	38	38	1.021	0.403	0.156	0.318	0.285	1.448	0.662	0.699	0.56	0.321	-0.213	1.9	1.286	1.857	4.8	8.49752	4.73937	0.880614	4.77004	2.59884	1.61496	1.93794	1.60299	0.911503	0.710631	2.50675	1.53746		8.94314	6.58231	5.30602	1.08019	3.33958	8.82458	8.03914
[truncated: 8 more columns]

## Sheet: Tabelle2
	f01	ID of owner-dog dyad
	f02	Owner gender: 1=male, 2=female
	f03	Owner gender - dog sex combination: 1=female owner/female dog, 2=male owner/male dog, 3=female owner/male dog, 4=male owner/female dog
	f04	Threat order: 1= first threat without owner, second threat with owner; 2= first threat with owner, second threat without owner
	f05	Age of owner
	f06	Hormonal contraception in the last three months: 1=Yes, 2=No
	f07	Mediaction: Yes=1, No=2
	f08	Disease: 1=Yes, 2=No
	f09	Dog sex: 1=male, 2=female
	f10	Age of dog in years
	NEO1	NEO FFI Dimension neuroticism
	NEO2	NEO FFI Dimension extraversion
	NEO3	NEO FFI Dimension openness
	NEO4	NEO FFI Dimension agreeableness
	NEO5	NEO FFI Dimension conscientiousness
	INT1_1	Interaction Questionnaire PCA axis "Affirmative interaction style"
	INT1_2	Interaction Questionnaire PCA axis “Aversive interaction style”
	MC3_1	Monash Canine Personality Questionnaire PCA axis "Active_excitable"
	MC3_2	Monash Canine Personality Questionnaire PCA axis "Obedient_reliable"
	MC3_3	Monash Canine Personality Questionnaire PCA axis "Insistent_goal-directed"
	MC3_4	Monash Canine Personality Questionnaire PCA axis "Nervous_anxious"
	MC3_5	Monash Canine Personality Questionnaire PCA axis "Cool_friendly"
	FA5_1	FERT Questionnaire PCA axis "Dog as social supporter"
	FA5_2	FERT Questionnaire PCA axis "Communication"
	FB5_1	FERT Questionnaire PCA axis "Secure-caregiving"
	FB5_3	FERT Questionnaire PCA axis "Insecure-ambivalent"
	RSQ6_1	Relationship Scales Questionnaire “Separation anxiety”
	RSQ6_2	Relationship Scales Questionnaire “Closeness anxiety”
	RSQ6_3	Relationship Scales Questionnaire “Lack of trust”
	RSQ6_4	Relationship Scales Questionnaire “Wish to be independent”
	H_CORT0_1	Human Cortisol Resting day morning sample
	H_CORT0_2	Human Cortisol Resting day noon sample
	H_CORT0_3	Human Cortisol Resting day evening sample
	H_CORT1_1	Human Cortisol session 1 sample 1
	H_CORT1_2	Human Cortisol session 1 sample 2
	H_CORT1_3	Human Cortisol session 1 sample 3
	H_CORT2_1	Human Cortisol session 2 sample 1
	H_CORT2_2	Human Cortisol session 2 sample 2
	H_CORT2_3	Human Cortisol session 2 sample 3
	H_CORT2_4	Human Cortisol session 2 sample 4
	D_CORT0_1	Dog Cortisol Resting day morning sample
	D_CORT0_2	Dog Cortisol Resting day noon sample
	D_CORT0_3	Dog Cortisol Resting day evening sample
	D_CORT1_1	Dog Cortisol session 1 sample 1
	D_CORT1_2	Dog Cortisol session 1 sample 2
	D_CORT1_3	Dog Cortisol session 1 sample 3
	D_CORT2_1	Dog Cortisol session 2 sample 1
	D_CORT2_2	Dog Cortisol session 2 sample 2
	D_CORT2_3	Dog Cortisol session 2 sample 3
	D_CORT2_4	Dog Cortisol session 2 sample 4
	H_CORTtwo	Human Cortisol after threat without owner present
	H_CORTtwi	Human Cortisol after threat with owner present
	D_CORTtwo	Dog Cortisol after threat without owner present
	D_CORTtwi	Dog Cortisol after threat with owner present
	HiCV	Human iCV
	DiCV	Dog iCV
	HiCVlg10	Dog iCV log10 transformed
	DiCVlg10	Dog iCV log10 transformed
